# Supplementary material for: Comparison of a Group-/Home-Based and a Weight-Machine-Based Exercise Training for Patients with Hip or Knee Osteoarthritis—A Secondary Analysis of Two Trial Interventions in a Real-World Context
Source: Int J Environ Res Public Health. 2022 Dec 19;19(24):17088. doi: 10.3390/ijerph192417088 (PMC9779110; doi:10.3390/ijerph192417088)
Supplement: Supplementary file 1 [file ijerph-19-17088-s001.zip]

Archive with 3 entries (3 files):
- Supplement S1.pdf
- Supplement S2.pdf
- Supplement S3.pdf
